# Supplementary material for: Exploring Information Exchange between Thesium chinense and Its Host Prunella vulgaris through Joint Transcriptomic and Metabolomic Analysis
Source: Plants (Basel). 2024 Mar 12;13(6):804. doi: 10.3390/plants13060804 (PMC10975001; doi:10.3390/plants13060804)
Supplement: Supplementary file 1 [file plants-13-00804-s001.zip]

Archive with 2 entries (2 files):
- plants-2859357-Supplementary Material Figure.pdf
- plants-2859357-supplementary.xlsx
